# Supplementary material for: B cell profiles, antibody repertoire and reactivity reveal dysregulated responses with autoimmune features in melanoma
Source: Nat Commun. 2023 Jun 8;14:3378. doi: 10.1038/s41467-023-39042-y (PMC10249578; doi:10.1038/s41467-023-39042-y)
Supplement: Supplementary file 3 — Source Data [file 41467_2023_39042_MOESM3_ESM.xlsx]

## Sheet: Fig 1c
Cluster C			Cluster E			Cluster F			Cluster Q
Healthy volunteers	Melanoma patients		Healthy volunteers	Melanoma patients		Healthy volunteers	Melanoma patients		Healthy volunteers	Melanoma patients
6.53987	3.93083		11.6939	3.59964		0.798416	2.78674		0.554997	1.57281
10.8364	0.397655		13.5994	6.4139		2.2071	0.346234		0.240624	0.31881
15.7061	0.193129		15.4023	1.10795		1.40887	0.508233		0.92634	1.74324
13.4631	2.95331		10.0462	3.11247		1.78801	0.52464		0.734904	1.84508
20.5762	22.5231		16.4273	17.6489		1.70933	0.828289		0.425327	7.3431
18.3235	20.0117		18.3261	5.47242		5.27356	1.73122		0.444884	0.234742
7.85055	0.596387		8.10936	1.9786		2.3774	1.33661		0.454576	0.403438
8.46052	1.93968		10.3683	5.90205		1.61579	1.28666		0.751532	5.00277
12.4002	19.3628		11.7384	4.31741		1.168	1.8472		0.973331	0.0655809
15.7852	4.82042		6.15913	5.05671		1.8679	1.44402		0.658011	1.74333
18.6707	0.345408		9.52212	0.25389		5.35397	0.118088		0.924938	0.628819
8.47164	8.22924		5.20684	16.6098		3.19544	0.951843		0.220461	0.698383
15.2798	1.2786		8.5193	1.63751		1.82746	0.18693		0.446331	7.30522
	4.50682			3.4925			0.224774			1.58098
	0.880777			0.164099			1.20228			0.840589
	1.93786			6.5439			1.74986			1.28468
	13.2975			10.3887			1.42792			0.836485
	8.36059			2.70654			0.649742			0.197935
	8.8099			3.64159			0.516319			0.463319
	12.3625			14.0475			0.869103			25.2927
	17.3232			8.3474			3.49841			1.05046
	10.3763			6.85351			0.605591			0.812378
	3.47243			3.35405			0.256486			0.85331
	3.76706			5.77912			2.9782			1.8658
	15.5522			9.87756			2.93148			3.13162
	20.0978			5.94785			1.3308			0.923411
	0.830204			0.8475			0.484285			0.593003
	16.9368			16.6021			1.21543			1.07451
	8.65997			5.91361			0.289367			0.210449
	10.5046			2.43533			1.36306			3.43491
	20.3584			6.26555			0.983076			7.09308
	6.37741			4.77697			0.590276			4.55182
	9.71771			7.64886			1.42484			0.128596
	24.227			26.7412			2.12399			3.35485
	10.2146			8.43726			1.59498			3.25358

## Sheet: Fig 1e
Transitional	Naïve	Memory IgD	Memory IgM	Memory IgD IgM	Memory class switched	Double negative	Plasma blasts
5.74932	68.9249	0.381471	0.086698	8.86797	6.71786	9.05128	0.220461
3.55958	61.8072	0.182542	0.182542	11.3923	15.7152	6.92001	0.240624
2.02231	51.3281	0.0642003	0.240751	21.3306	20.1589	4.42982	0.425327
0.907979	38.8428	0.213336	0.582772	20.5713	22.9492	15.4877	0.444884
9.32925	59.0421	0.106121	0.352695	16.4206	10.0627	4.24014	0.446331
9.22092	63.0815	0.0912469	0.396509	8.1442	12.539	6.07207	0.454576
16.2604	59.5631	1.46052	0.554997	6.69891	13.1479	1.75911	0.554997
2.6462	66.0947	0.116744	0.544805	16.139	8.2499	5.55064	0.658011
3.27298	57.6483	0.515191	0.280324	15.2663	14.1526	8.1294	0.734904
7.74656	59.7873	0.0896057	0.260146	13.5478	14.2791	3.53798	0.751532
3.9132	49.662	0.00889363	1.12653	19.4474	12.9847	11.9323	0.924938
5.7308	49.5517	0.0655288	0.512316	16.266	22.3066	4.64063	0.92634
3.18279	63.1594	0	0.0973331	12.8772	15.6317	4.07826	0.973331
12.0177	58.6348	0.0491857	0.207673	20.2317	5.33392	3.45939	0.0655809
5.63253	78.1411	0.223752	0.24957	8.72633	3.74355	3.0852	0.197935
1.80458	56.7782	0.381455	1.10035	23.2688	8.18662	8.24531	0.234742
28.0004	61.0538	0.0514209	0.0651332	0.431936	7.60344	2.47506	0.31881
14.3475	70.086	0.0547093	0.246192	9.02532	4.37845	1.39851	0.463319
6.70741	90.1898	0.029522	0.0029522	0.380834	0.439878	1.62076	0.628819
7.51263	51.9721	6.81607	0.787732	8.5757	20.4281	3.20928	0.698383
10.0144	64.3551	0.180939	0.121857	11.2957	10.3135	2.9061	0.812378
5.17773	60.6761	0.040841	0.378158	13.7014	14.8631	4.32612	0.836485
7.7132	56.654	0.32591	0.298751	20.6953	9.26127	4.12819	0.923411
3.30144	55.6087	0.121928	1.69762	19.321	12.1928	6.70606	1.05046
4.54465	48.397	0.0704598	0.678175	17.3067	20.5831	7.34543	1.07451
8.91902	73.5199	0.0638277	0.211956	4.03439	6.11903	5.55903	1.57281
6.86115	84.2346	0.0355763	0.00508233	0.203293	2.54117	4.37589	1.74324
8.69488	75.5895	2.23414	0.212214	3.02405	4.86324	3.5369	1.84508
2.54388	69.4292	0.124091	0.930686	4.29002	11.7089	9.10743	1.8658
2.39247	64.4524	0	0.373293	10.6261	13.3834	5.51879	3.25358
4.82588	28.1897	0.0450315	0.60042	24.5272	33.0681	5.38877	3.35485
3.18653	73.1932	0.0726964	0.61792	10.9287	3.81656	4.7495	3.43491
3.3404	73.4322	0.0689272	0.087445	9.9286	8.47702	4.53685	0.128596
2.38859	74.2095	0.415636	0.499816	9.24922	8.52318	4.5036	0.210449
13.4187	76.9654	0.00701631	0.0877039	0.634976	4.37818	4.10454	0.403438
2.42637	90.5441	0.00741253	0.0370627	0.951275	1.95938	3.48142	0.593003
3.14468	92.0831	0.00669792	0.00334896	0.991293	0.565975	2.36437	0.840589
0.942093	81.607	0.0246621	0.32554	4.37506	5.20371	6.66864	0.85331
1.85591	78.0592	0	0.547133	2.15961	11.9839	4.10952	1.28468
7.65555	77.5528	0.0963318	1.0351	4.82415	5.87246	1.38265	1.58098
5.49254	71.9019	0.015753	0.887419	5.47679	8.70615	5.7761	1.74333
0.412056	50.1413	3.48481	0.447375	16.6824	15.458	10.2425	3.13162
1.85602	67.1454	0.152133	0.687641	7.77095	9.76693	8.06913	4.55182
2.28002	72.7781	0.141118	0.520199	2.03099	12.9137	4.33315	5.00277
0.665754	46.945	0.80886	0.976854	22.3743	11.9214	9.21478	7.09308
6.62479	74.4803	1.30103	0.171975	1.41319	3.16285	5.5406	7.30522
0.127429	32.7334	2.69194	0.796432	23.6062	26.1867	6.51481	7.3431
0.762682	29.1238	0.0709471	0.922313	13.7815	21.0358	9.01029	25.2927

## Sheet: Fig 1f
Transitional				Naïve				Memory IgD+ IgM+				Memory class switched				Plasmablasts
	Melanoma patients				Melanoma patients				Melanoma patients				Melanoma patients				Melanoma patients
Healthy volunteers	III	IV		Healthy volunteers	III	IV		Healthy volunteers	III	IV		Healthy volunteers	III	IV		Healthy volunteers	III	IV
3.9132	5.17773	8.69488		49.662	60.6761	75.5895		19.4474	13.7014	3.02405		12.9847	14.8631	4.86324		0.924938	0.836485	1.84508
16.2604	3.30144	0.127429		59.5631	55.6087	32.7334		6.69891	19.321	23.6062		13.1479	12.1928	26.1867		0.554997	1.05046	7.3431
2.02231	4.82588	13.4187		51.3281	28.1897	76.9654		21.3306	24.5272	0.634976		20.1589	33.0681	4.37818		0.425327	3.35485	0.403438
9.32925	8.91902	2.28002		59.0421	73.5199	72.7781		16.4206	4.03439	2.03099		10.0627	6.11903	12.9137		0.446331	1.57281	5.00277
5.7308	12.0177	5.49254		49.5517	58.6348	71.9019		16.266	20.2317	5.47679		22.3066	5.33392	8.70615		0.92634	0.0655809	1.74333
2.6462	28.0004	6.62479		66.0947	61.0538	74.4803		16.139	0.431936	1.41319		8.2499	7.60344	3.16285		0.658011	0.31881	7.30522
0.907979	6.86115	7.65555		38.8428	84.2346	77.5528		20.5713	0.203293	4.82415		22.9492	2.54117	5.87246		0.444884	1.74324	1.58098
9.22092	1.80458	3.14468		63.0815	56.7782	92.0831		8.1442	23.2688	0.991293		12.539	8.18662	0.565975		0.454576	0.234742	0.840589
7.74656	6.70741	1.85591		59.7873	90.1898	78.0592		13.5478	0.380834	2.15961		14.2791	0.439878	11.9839		0.751532	0.628819	1.28468
3.27298	5.63253	0.762682		57.6483	78.1411	29.1238		15.2663	8.72633	13.7815		14.1526	3.74355	21.0358		0.734904	0.197935	25.2927
3.18279	14.3475	0.942093		63.1594	70.086	81.607		12.8772	9.02532	4.37506		15.6317	4.37845	5.20371		0.973331	0.463319	0.85331
3.55958	10.0144	0.412056		61.8072	64.3551	50.1413		11.3923	11.2957	16.6824		15.7152	10.3135	15.458		0.240624	0.812378	3.13162
5.74932	2.54388	2.42637		68.9249	69.4292	90.5441		8.86797	4.29002	0.951275		6.71786	11.7089	1.95938		0.220461	1.8658	0.593003
	7.7132	2.38859			56.654	74.2095			20.6953	9.24922			9.26127	8.52318			0.923411	0.210449
	4.54465	0.665754			48.397	46.945			17.3067	22.3743			20.5831	11.9214			1.07451	7.09308
	3.18653	1.85602			73.1932	67.1454			10.9287	7.77095			3.81656	9.76693			3.43491	4.55182
	2.39247	3.3404			64.4524	73.4322			10.6261	9.9286			13.3834	8.47702			3.25358	0.128596
	7.51263				51.9721				8.5757				20.4281				0.698383

## Sheet: Fig 2b
Intratumoral	Peritumoral
6.73341	93.2666
36.9817	63.0183
18.8768	81.1232

## Sheet: Fig 2d
Matched
B cells			Memory B cells			IgD- memory B cells			Naïve			Memory/Naïve ratio
Blood	Tumour		Blood	Tumour		Blood	Tumour		Blood	Tumour		Blood	Tumour
12.6	1.75		14.7	72.2		10.7	72.2		78.2	5.56		0.168798	12.9856
7.32	0.94		30.5	50		15	21.4		63.8	7.14		0.246082	2.9972
7.61	1.4		14.1	79.4		8.43	73.5		78.8	2.94		0.120051	25
2.95	0.19		46	48.3		14.7	63.38		39.4	2.67		0.459391	31.8727
6.54	1.74		27.2	43.3		16.2	36.6		62.6	25.5		0.28115	1.48627
10.7	4.77		32.4	82.1		23.1	64.7		54.3	12.9		0.467772	4.62791
10.1	0.75		5.61	81.1		3.58	75.7		90.3	5.41		0.0395349	14.9908
13	3.29		25.9	51.3		17.3	46.5		63.1	18.7		0.290016	2.62567
10.9	0.4		3.57	40.7		2	37		84.9	44		0.0262662	0.779545
9.5	0.88		18.3	59.5		15.4	33.3		67	23.8		0.246269	1.30252
7.05			31.9			23.7			62.6			0.384984
16.1			12.8			10.2			69.7			0.192253
7.33			19.7			16.2			68.3			0.241581
11.3			17.9			13			70.3			0.201991
18.5			71.2			18.2			23.9			0.870293
8.12			15.2			11.7			75.8			0.149077
3.18			34.8			20.2			55.6			0.375899
4.61			22.8			15.6			70			0.225714
2.14			50.1			48.1			35			1.38286
3.9			1.5			1.74			37.2			0.967742
1.59			40.5			35.6			24.3			1.77778
1.12			64			43.2			73.8			0.241192
3.41			19.6			16.5			50.3			0.487078
0.67			34.7			21.9			66.2			0.194864
15.5			15.8			12.3			83.5			0.109341
12.1			9.49			8.99			67.1			0.211624
3.64			15.6			13.9			20.5			2.72683
1.18			61.6			53.3			38.85			0.900901
6.415			51.65			38.1			61.2			0.235294
1.83			44.3			32.75			85.9			0.100233
2.02			27.35			18.9			48.1			0.569647
3.245			28.4			17.8			40.8			0.558824
8.235			47.2			20.05
Pooled
B cells			Memory B cells			IgD- memory B cells			Naïve			Memory/Naïve ratio
Blood	Tumour		Blood	Tumour		Blood	Tumour		Blood	Tumour		Blood	Tumour
7.8	1.75		54.7	72.2		39.4	72.2		35.7	5.56		1.0112	12.9856
9.84	0.94		10.7	50		8.41	21.4		85.9	7.14		0.100233	2.9972
15.5	1.4		15.8	79.4		12.3	73.5		66.2	2.94		0.194864	25
12.1	0.19		9.49	48.3		8.99	63.38		83.5	2.67		0.109341	31.8727
3.64	1.74		15.6	43.3		13.9	36.6		67.1	25.5		0.211624	1.48627
5.03	4.77		48.6	82.1		36.8	64.7		42	12.9		0.807143	4.62791
1.18	0.75		61.6	81.1		53.3	75.7		20.5	5.41		2.72683	14.9908
2.7	3.29		20.8	51.3		13.8	46.5		61.2	18.7		0.235294	2.62567
0.67	0.4		34.7	40.7		21.9	37		50.3	44		0.487078	0.779545
1.59	0.88		40.5	59.5		35.6	33.3		37.2	23.8		0.967742	1.30252

## Sheet: Fig 2j
	Blood	Tumour
0	2.80374	23.9205
1	31.7757	19.2614
2	8.41121	20.1705
3	3.73832	14.6591
4	35.514	12.1591
5	17.757	9.82955

## Sheet: Fig 2k
IGHG				IGHA
Normal skin	Primary tumor	Skin metastasis		Normal skin	Primary tumor	Skin metastasis
28807.9	4.52462e+06	2.92641e+07		105725	34186.4	1.00619e+06
26086.3	1.91753e+06	5.18316e+06		11894.4	10060	254244
12870.6	1.95169e+06	3.15804e+06		826.879	41407.2	287556
7095.12	1.54104e+06	2.60132e+06		181.209	93144.8	1986.66
6306.77	757305	2.43336e+06		241.923	103.915	153905
10789.4	654522	2.43362e+06		1045.11	5846.87	117599
5755.21	747423	1.88731e+06		459.492	447759	131400
4684.42	559398	1.54903e+06		559.503	8791.09	2159.12
8770.38	505259	928724		853.068	2196.82	16796.7
6832.12	1.05034e+06	786650		4352	106462	37572.7
4348.91	646227	653224		76.9039	30691.3	36745.2
4040.11	624019	616986		2398.06	74850.8	20796.5
3255.84	578040	650645		8128.14	62487.1	2882.91
3806.21	354802	548034		298.613	11473.9	3086.3
2295.92	349412	505129		857.15	20483.1	430.188
5338.47	384985	512419		846.729	4726.92	13862.6
1963.03	333618	518619		1466.7	17976.8	4468.66
2174.33	535899	537285		200.097	78957.1	103994
1821.85	330193	414339		2079.66	6603.18	8361.29
1738.51	215724	443636		53.9602	39659.3	136741
1818.88	158647	437809		1262.2	8706.93	17836.6
1834.31	204463	314158		786.608	57190.5	12791.9
3934.2	146801	296201		466.777	36869	4765.64
1369.2	149166	276729		1060.57	17441.9	9737.74
1509.14	86497.4	315220		923.388	1795.03	46560.6
1407.22	80611.3	241228		2485.54	6802.24	6884.81
1317.43	239302	425541		432.215	30744.5	36698
1382.59	81729.1	211057		131.845	2330.11	15221.4
1237.91	49279.5	292240		904.07	257.669	3099.36
2257.54	78273.9	147148		921.947	5750.9	444.465
1988.02	47728.5	153266		893.428	3413.91	9674.83
1539.48	92271.1	143099		540.919	5854.27	1812.63
2148.63	69270.2	132089		3501.75	1639.11	2294.06
1382.91	38982.6	131592		2563.31	2014.35	5777.16
1564.73	32501	133057		892.884	629.194	5211.52
2165.87	76558.8	153064		2117.55	5797.8	22620.9
1418.15	98996.7	95696.1		1968.14	22511.9	990.239
1129.32	42468.8	119915		798.853	4190.37	9565.25
1154.91	37362.2	108821		174.599	966.895	3444.03
1151.35	30838.4	97284.5		12963.5	4472.91	41119.4
1080.86	36732.9	74771		942.083	4276.98	277.047
2339.09	87778.4	66574.9		2249.99	1803.15	164.968
963.611	31870.9	64491.1		2773.26	9845.02	3530.06
1332.64	26407.8	69669.2		587.785	6509.54	3755.24
838.677	41034.5	51607.6		26.379	2261.49	38268.5
1251.16	27043.8	89860.8		334.651	2835.37	10778.8
847.865	27863	44605.8		416.121	3688.55	4059.81
1248.25	21578.2	60502.2		1578.62	4629.44	7861.15
746.561	22379.2	44461.7		140.537	2644.78	5114.71
673.83	17247.8	41929.8		372.566	1300.89	5410.16
974.565	13734.7	35144.5		6395.98	182.883	2709.94
678.621	17242.1	26380.5		67.5989	736.475	2456.47
671.543	13720.6	32114.1		162.233	1209.95	4569.44
764.191	84054.9	20476.2		168.931	293.236	376.054
1424.29	11201.5	19289.8		246.331	33549.9	519.407
695.487	19824.2	25112.6		1192.07	49.3885	6864.81
705.709	6145.17	18651.9		273.967	654.858	6989.74
624.024	4609.64	22972.6		331.647	861.578	980.674
636.861	5278.31	16484.3		534.972	4611.32	3762.02
641.693	6585.89	16444.1		74.9	1003.6	762.267
1018.77	6738.11	16202.5		90.767	692.098	3623.84
874.837	3849.1	13880		1291.96	467.42	651.654
659.525	4195.17	19572.4		184.046	401.547	10245.3
567.963	4652.76	22829.4		53.2495	609.165	1448.38
1002.4	2822.16	18734.4		7299.02	68.1489	2552.51
1491.54	4160.9	12229.8		2213.46	358.31	2253.99
882.014	5085.07	10924.5		579.878	107.313	305.343
612.9	2750.29	18200.7		193.387	49.5187	6950.72
545.5	4221.05	12403		162.018	408.117	1961.5
542.364	2969.26	19066.7		742.934	218.785	966.295
2585.57	4479.1	22293		808.139	2665.45	3122.62
632.634	3227.66	8677.36		63.2564	892.823	1070.18
647.243	2737.61	12141.1		4408.24	433.973	463.811
482.922	2369.94	10650.8		59.4261	806.397	2136.96
675.08	2606.51	10474.4		144.126	857.965	477.296
1880.76	2076.4	72854.9		231.123	323.154	12.3753
524.882	2855.63	4402.26		1006.72	604.502	1373.02
632.158	1561.9	3946.7		1448.02	57.3445	30.0376
787.582	1711.62	4357.37		3495.87	1104.91	1618.46
423.389	1784.49	3537.1		374.682	333.4	395.685
487.46	1263.27	3144.01		704.271	234.939	136.473
956.845	1146.46	3498.09		2763.82	207.915	370.729
478.06	1118.17	4444.39		693.629	59.9896	2961.92
615.399	2515.1	2245.71		3387.03	15679.1	85.8636
426.709	1618.99	2117.6		145.763	3730.12	2328.92
439.867	1016.24	2570.11		672.9	90.5376	466.194
523.962	782.356	2009.18		229.041	251.257	75.2136
495.98	1165.11	2308.47		1337.59	244.108	305.457
2824.83	546.901	1778.73		847.878	127.816	493.363
410.056	523.36	1643.73		341.069	150.535	628.874
788.884	684.664	2730.54		1703.02	107.749	2462.12
476.206	369.221	1387.8		350.478	43.1207	27.7316
380.707	306.363	1855.42		143.957	48.4192	753.984
394.327	296.286	846.309		153.759	28.1729	129.539
576.816	229.132	1204.82		828.957	43.3238	1439.83
449.031	198.174	1548.82		926.031	51.3014	305.089
500.013	184.97	1054.96		1252.24	39.414	59.3919
562.743	221.932	775.747		2813.58	52.7117	131.157
501.505	89.2205	777.479		652.632	9.22801	212.722
510.852	43.531	818.015		17312.6	3.6269	423.008
589.993	37.59	646.055		1277.07	20.7042	188.803
396.389	13.8442	559.395		350.774	3.95426	165.174
883.26		741.068		1438.69		137.691
383.408		591.453		254.753		108.234
492.384		610.284		79.627		955.874
660.815		420.167		982.163		254.3
411.651		240.956		630.217		48.0048
426.645		205.031		502.223		47.8546
337.808		178.875		1408.6		14.0012
422.492		142.783		90.4904		77.0958
571.801		79.7929		340.37		15.279
361.973		57.4771		34.1284		18.148
316.61		71.6103		701.727		21.3534
681.917		67.8246		273.022		37.1338
348.801		39.1109		81.7071		2.23553
2837.46		51.3107		1323.71		46.447
455.319				2467.43
508.821				3961.83
395.421				764.461
481.421				2121.66
404.3				1718.47
342.629				255.16
295.017				419.412
306.639				273.805
583.089				424.205
557.55				2818.43
511.892				8895.55
643.388				11578.2
278.238				142.498
299.631				179.395
1546.78				255.219
363.266				9700.95
273.794				237.03
256.299				73.8597
262.91				64.7714
266.622				368.92
296.497				408.769
333.411				634.776
452.267				1860.02
335.949				2023.51
261.953				467.646
350.415				670.097
232.528				44.1564
238.27				155.688
246.114				133.336
414.792				1934.87
354.429				252.37
271.391				357.893
213.425				49.4566
404.588				1387.82
516.581				223.307
489.597				3128.83
216.039				186.368
315.329				4778.03
265.956				344.575
248.693				75.4404
238.061				125.852
254.534				249.738
318.102				2351.24
223.695				290.193
308.544				26725.9
362.336				845.262
448.912				362.351
240.547				274.504
245.597				1066.24
226.486				142.486
1412.85				597.548
247.505				132.06
297.707				13099.3
324.543				354.026
320.866				3735.93
189.578				147.396
528.356				735.638
232.688				155.722
208.127				968.607
221.862				188.543
438.163				4046.37
170.104				586.62
191.68				172.429
211.303				3692.59
235.925				127.282
180.293				108.428
277.008				6204.19
162.555				107.13
231.848				390.364
262.153				1178.8
217.522				351.687
213.585				680.461
206.743				483.99
336.3				135.029
186.966				780.427
172.81				80.541
243.209				34.8713
155.271				26.8762
158.883				244.253
281.231				134.729
217.294				640.671
201.042				461.013
248.568				221.746
172.865				355.044
180.064				436.539
162.682				363.036
161.394				179.247
197.721				296.591
177.833				3221.86
173.659				648.811
192.022				2608.4
249.777				532.386
200.172				409.006
192.752				127.717
139.963				242.69
176.122				220.932
179.592				45.3121
208.394				407.259
183.402				130.876
190.442				235.111
172.922				796.084
162.473				927.655
142.037				491.083
148.572				388.458
161.038				2173.12
157.464				542.01
164.378				84.5851
483.365				2477.08
294.506				57.0967
196.706				275.121
173.365				56.5056
153.083				87.8101
199.8				1482.25
182.814				1893.68
137.77				587.283
158.581				440.709
127.435				211.985
180.452				85.3636
163.236				748.438
702.175				207.631
161.319				21.8194
202.519				173.16
161.482				966.509
140.467				80.5871
132.737				119.344
221.199				247.265
236.005				943.009
167.458				398.695
117.442				249.015
149.939				90.8405
172.1				717.367
174.422				969.655
146.386				1615.05
172.233				71.8295
121.762				134.806
104.795				69.8473
115.167				387.433
143.853				164.839
861.749				77.6553
214.543				1969.92
166.962				377.269
112.665				261.988
111.673				337.94
172.518				2119.45
112.611				1049.01
114.571				124.141
153.493				1299.56
122.114				81.7926
116.3				323.407
148.896				538.834
125.443				168.165
132.665				252.494
183.82				97.8681
194.689				304.617
104.165				57.402
129.545				3003.18
90.9277				144.496
173.446				1334.42
116.206				243.612
101.058				131.713
112.943				151.791
107.012				316.239
105.284				130.376
114.38				837.139
125.488				713.39
97.0399				78.1515
291.128				137.614
97.3878				74.1963
94.2764				70.914
92.4366				30.801
104.544				125.024
115.027				99.1764
90.6373				104.81
136.583				125.236
105.402				138.358
86.9726				51.4156
134.83				59.7648
219.66				397.514
180.469				287.848
107.395				129.274
123.483				106.663
80.0198				174.232
182.733				166.908
189.949				1453.09
84.302				245.529
100.545				71.8468
142.281				403.87
96.6036				2518.59
147.873				232.988
237.273				8362.23
109.924				1468.22
116.271				58.8813
91.7494				110.262
91.1713				118.184
96.1668				317.421
87.3872				128.21
141.392				483.407
115.599				92.3089
117.971				104.34
257.796				655.761
134.517				1101.23
71.4604				47.3691
83.6329				76.0318
67.7079				10.8708
81.6837				58.6193
137.241				41.8737
97.6361				3712.56
166.743				74.6241
90.36				54.6221
145.675				544.795
90.585				172.114
125.129				537.864
102.045				193.723
74.2994				55.725
85.4951				43.6348
74.3627				49.5765
65.3581				63.6219
174.639				4582.93
163.353				76.954
76.3255				455.764
123.27				668.811
142.703				111.784
97.9779				46.1518
85.3589				761.448
68.3687				23.8092
79.5029				74.7049
59.1186				16.427
73.038				31.896
69.6863				942.276
76.5994				230.48
72.0365				272.44
59.8192				241.187
119.646				1101.59
64.1875				101.013
61.5764				112.994
89.3096				349.493
65.823				1125.94
111.967				59.623
152.441				4642.5
61.8752				566.73
76.0896				101.73
84.0152				252.791
63.3988				105.042
95.1647				342.989
63.2351				121.808
80.9846				82.0074
152.775				278.488
91.4052				457.2
358.534				6210.49
423.351				1506.52
74.0742				1425.13
137.192				2085.27
182.768				111.25
53.6613				197.436
124.383				542.094
74.9612				35.1972
54.1786				163.698
133.089				106.162
66.0675				2627.86
74.9105				261.094
143.087				1163.36
63.6596				36.7164
60.1				279.378
67.9539				604.31
115.381				3532.82
57.8519				103.552
75.7743				60.4547
47.2948				48.1505
61.8239				83.8197
66.6197				111.001
63.1063				753.709
52.2279				310.724
44.9877				314.933
84.3348				91.7159
43.0433				60.9962
60.9769				820.747
56.772				51.3665
68.7904				110.695
59.2208				124.499
47.3414				24.6125
44.8635				66.8759
38.2867				48.1119
49.5617				193.246
49.9886				96.9735
43.7097				352.031
68.9963				59.475
40.7805				27.6788
54.971				31.7445
62.8885				1117.16
76.8779				5.58923
56.6077				443.381
52.135				145.538
59.7064				120.988
35.6127				105.46
44.8443				67.9608
39.5939				48.267
86.4506				219.063
41.9252				5066.37
45.8858				78.6393
46.227				18.4882
103.35				186.451
90.9788				437.964
72.898				181.294
49.1077				292.892
39.5737				46.164
49.785				95.2408
36.5424				107.592
79.2864				8616.38
34.4271				49.853
46.2527				209.419
43.0481				90.5796
46.645				54.1901
63.6946				540.641
49.5285				235.368
43.4721				23.543
36.25				210.193
34.8909				56.5802
53.8805				14.623
41.8366				24.9419
42.201				41.5025
57.3428				1033.28
77.274				625.016
306.488				265.539
32.9508				42.1668
46.0013				2169.22
49.7854				121.232
31.879				304.875
38.2259				211.219
39.4295				35.0524
33.0047				159.755
33.2593				27.0311
32.7416				63.4757
55.9301				15.9853
30.1				83.0054
31.3607				28.7419
35.2164				81.7118
94.0906				55.3161
39.534				134.373
30.8699				41.444
25.2373				658.986
26.8818				25.7712
33.3977				330.234
44.1226				92.0229
33.0594				163.372
52.7276				381.198
172.635				686.91
48.9948				31.5411
36.0424				26.6047
52.911				618.523
47.1781				261.306
31.6375				66.8967
27.4122				123.787
28.0353				107.83
31.2219				274.534
112.797				189.087
31.7685				283.628
36.0962				586.581
84.9518				481.845
28.1603				197.79
39.3492				500.883
23.8156				52.0397
148.576				380.269
31.9719				99.5411
34.9276				121.395
30.5114				24.7922
29.3677				25.0173
27.5612				14.9284
24.8442				57.0463
35.1059				936.406
37.8664				83.8644
34.5782				318.604
27.0042				179.231
30.6724				63.6034
35.7818				371.468
26.5761				95.0487
25.6355				349.277
21.7084				37.765
26.4555				119.473
24.8179				19.3032
28.4561				229.505
20.0465				69.5708
23.8402				164.662
31.0987				40.4237
73.9029				1354.4
78.5506				51.5263
24.666				55.7017
58.5599				29.7105
58.0384				314.131
18.8032				416.907
18.8557				105.319
18.2429				17.481
18.7759				149.241
21.2543				94.8199
24.1065				246.594
98.3247				97.4282
33.211				457.244
23.8103				61.9063
24.1476				602.468
35.6187				437.796
23.4598				104.359
36.1737				464.56
30.914				507.186
16.8829				21.1022
20.5512				13.0841
20.1933				28.274
17.0846				14.9509
45.6105				312.623
14.0987				70.4959
19.3928				10.0502
15.5732				262.33
22.8972				105.343
12.9383				15.0153
31.2573				22.7332
16.7763				466.294
17.9511				16.4551
18.8334				39.757
55.9256				138.198
14.9843				56.9416
14.6668				63.5572
24.8336				30.2408
15.8744				16.7151
9.87596				142.714
38.6485				124.103
31.2344				166.895
7.66981				1.91804
28.8878				21.6635
10.7				42.809
7.39877				30.6627
7.29729				148.35
7.86237				25.5566
10.935				83.0693
9.24753				15.6489
3.59161				118.484
5.19005				12.9772
3.36808				95.1224
8.24399				210.73
2.28752				26.6955
37.7742				17.8401
9.77603				7.81844

## Sheet: Fig 2l
IGHG/IGH				IGHA/IGH
Normal skin	Primary tumor	Skin metastasis		Normal skin	Primary tumor	Skin metastasis
0.194558	0.982017	0.950739		0.714023	0.00741977	0.0326892
0.680739	0.971792	0.950739		0.310393	0.00509835	0.0326892
0.931971	0.913459	0.8764		0.059875	0.01938	0.0429892
0.957407	0.937927	0.8764		0.0244521	0.0566909	0.0429892
0.94835	0.998046	0.907743		0.0363779	0.00013695	0.0826549
0.907252	0.970067	0.907743		0.0878803	0.00866564	0.0826549
0.917659	0.574167	0.985311		0.0732653	0.343966	0.00075249
0.870067	0.940289	0.985311		0.10392	0.0147769	0.00075249
0.904648	0.991801	0.368082		0.0879924	0.00431226	0.0232805
0.358573	0.905052	0.368082		0.228408	0.091736	0.0232805
0.980753	0.950394	0.941406		0.0173431	0.0451371	0.0454913
0.619432	0.867764	0.941406		0.367672	0.104088	0.0454913
0.283646	0.889386	0.867958		0.708117	0.096144	0.0604299
0.918955	0.947919	0.867958		0.0720957	0.0306547	0.0604299
0.654795	0.882012	0.965467		0.244459	0.0517049	0.00134572
0.857402	0.987284	0.965467		0.135992	0.0121221	0.00134572
0.567337	0.935802	0.968373		0.423894	0.0504251	0.0175138
0.859737	0.868858	0.968373		0.0791188	0.128014	0.0175138
0.463892	0.874672	0.891415		0.529539	0.0174917	0.0425765
0.963591	0.808771	0.891415		0.0299081	0.148687	0.0425765
0.585187	0.920901	0.895676		0.406085	0.0505412	0.0503836
0.672498	0.744351	0.895676		0.288387	0.208202	0.0503836
0.831368	0.730853	0.949791		0.0986386	0.183553	0.0320143
0.556012	0.853436	0.949791		0.430681	0.0997916	0.0320143
0.607865	0.949955	0.937685		0.37193	0.0197138	0.00415474
0.359284	0.877749	0.937685		0.634594	0.0740673	0.00415474
0.736659	0.8658	0.606031		0.241679	0.111235	0.00341292
0.651883	0.971018	0.606031		0.0621641	0.0276839	0.00341292
0.561649	0.992384	0.881416		0.410182	0.0051889	0.00075065
0.707999	0.930138	0.881416		0.289137	0.0683386	0.00075065
0.665125	0.929095	0.937892		0.298912	0.0664559	0.0253731
0.712053	0.932059	0.937892		0.25019	0.0591358	0.0253731
0.376139	0.971063	0.862888		0.613016	0.0229778	0.00743503
0.342897	0.948237	0.862888		0.635583	0.0489982	0.00743503
0.482503	0.98021	0.813454		0.275331	0.0189761	0.157448
0.495093	0.927473	0.813454		0.484048	0.0702376	0.157448
0.41772	0.812178	0.898274		0.579721	0.184689	0.018127
0.584596	0.905162	0.898274		0.413527	0.0893118	0.018127
0.848193	0.969427	0.743661		0.12823	0.0250878	0.229216
0.081438	0.860205	0.743661		0.916943	0.124767	0.229216
0.518232	0.872342	0.914881		0.451695	0.101571	0.0372728
0.496604	0.972319	0.914881		0.477689	0.0199734	0.0372728
0.25489	0.755793	0.907772		0.733569	0.233467	0.0369626
0.688507	0.784604	0.907772		0.303679	0.193405	0.0369626
0.893246	0.940885	0.95882		0.0280954	0.051854	0.0154266
0.770318	0.901151	0.95882		0.20604	0.0944799	0.0154266
0.645218	0.797352	0.959929		0.316665	0.105555	0.0337787
0.420615	0.813978	0.959929		0.531937	0.174633	0.0337787
0.823074	0.88215	0.863313		0.15494	0.104253	0.127519
0.464043	0.924921	0.863313		0.256573	0.0697609	0.127519
0.130373	0.966599	0.936878		0.855629	0.0128707	0.0267392
0.89016	0.951982	0.936878		0.0886709	0.0406627	0.0267392
0.796964	0.904889	0.524984		0.192532	0.0797975	0.0452739
0.79402	0.988633	0.524984		0.175525	0.00344897	0.0452739
0.836471	0.249382	0.753013		0.144668	0.746929	0.0543072
0.357676	0.99548	0.753013		0.613058	0.00248006	0.0543072
0.68583	0.883877	0.966117		0.26625	0.0941901	0.0102462
0.640252	0.83679	0.966117		0.340272	0.156403	0.0102462
0.537974	0.521036	0.992133		0.451905	0.455196	0.00299676
0.874991	0.851756	0.992133		0.102131	0.129796	0.00299676
0.905574	0.883713	0.900399		0.0806815	0.0907697	0.0568372
0.382869	0.875774	0.900399		0.565421	0.106351	0.0568372
0.687727	0.884483	0.934465		0.191916	0.0846597	0.0118368
0.855617	0.795474	0.934465		0.0802187	0.104148	0.0118368
0.119229	0.960841	0.860477		0.868174	0.0232022	0.0149443
0.398391	0.892252	0.860477		0.591219	0.0768351	0.0149443
0.535524	0.973259	0.69869		0.352079	0.0205392	0.0306739
0.753826	0.971177	0.69869		0.237853	0.0174859	0.0306739
0.743712	0.844934	0.908815		0.220889	0.0816935	0.035596
0.371642	0.897789	0.908815		0.509079	0.0661521	0.035596
0.756934	0.600688	0.869699		0.236586	0.357462	0.12853
0.857146	0.745463	0.869699		0.0857051	0.206207	0.12853
0.125418	0.851487	0.975531		0.854195	0.13498	0.0100946
0.860004	0.728625	0.975531		0.105828	0.247923	0.0100946
0.817107	0.744679	0.875118		0.174447	0.24512	0.0698054
0.882417	0.847719	0.875118		0.108438	0.131932	0.0698054
0.320413	0.784481	0.918364		0.614551	0.166065	0.0290648
0.286064	0.931896	0.918364		0.655259	0.0342142	0.0290648
0.176672	0.588669	0.620078		0.7842	0.380005	0.26209
0.520358	0.686266	0.620078		0.460496	0.128216	0.26209
0.401116	0.824709	0.94791		0.579523	0.153376	0.00351227
0.254769	0.747822	0.94791		0.735892	0.135621	0.00351227
0.398745	0.914107	0.993505		0.578548	0.0490417	0.00246184
0.151569	0.137366	0.993505		0.834206	0.856337	0.00246184
0.720241	0.294086	0.946437		0.246034	0.67757	0.0518053
0.385292	0.87916	0.946437		0.589413	0.0783251	0.0518053
0.673084	0.752276	0.947809		0.294227	0.241597	0.0510878
0.266803	0.766601	0.947809		0.719527	0.160614	0.0510878
0.760071	0.738236	0.560159		0.228137	0.172532	0.415373
0.484474	0.769889	0.560159		0.402967	0.221445	0.415373
0.314152	0.810746	0.691252		0.678184	0.127591	0.0829159
0.541858	0.870587	0.691252		0.398796	0.101674	0.0829159
0.692513	0.857668	0.868067		0.26186	0.13555	0.0790073
0.713401	0.869784	0.868067		0.278174	0.0827053	0.0790073
0.387032	0.752461	0.843721		0.556214	0.142274	0.109626
0.31598	0.760596	0.843721		0.651641	0.196896	0.109626
0.236367	0.785397	0.883436		0.591961	0.167354	0.101627
0.164396	0.747964	0.883436		0.821938	0.177651	0.101627
0.392233	0.776773	0.820125		0.510431	0.0803411	0.10582
0.0284816	0.722899	0.820125		0.96523	0.0602303	0.10582
0.300151	0.563322	0.809483		0.649695	0.310273	0.062418
0.489393	0.720674	0.809483		0.433076	0.205843	0.062418
0.379732		0.853244		0.618523		0.0794514
0.528831		0.853244		0.351379		0.0794514
0.831848		0.852306		0.134524		0.121273
0.394906		0.852306		0.586945		0.121273
0.364123		0.974442		0.557455		0.017896
0.45207		0.974442		0.532153		0.017896
0.191949		0.962028		0.800397		0.025904
0.782968		0.962028		0.167698		0.025904
0.570823		0.6835		0.339788		0.186842
0.895398		0.6835		0.0844221		0.186842
0.293282		0.709987		0.650023		0.266065
0.700973		0.709987		0.280651		0.266065
0.763062		0.954396		0.178748		0.0407421
0.676377		0.954396		0.315539		0.0407421
0.142163		0.7931		0.770398		0.181
0.112654		0.7931		0.87716		0.181
0.315303		0.889424		0.60957		0.0412293
0.179261		0.889424		0.790016		0.0412293
0.185019		0.774504		0.786418		0.173225
0.559627		0.774504		0.416761		0.173225
0.408679		0.91097		0.581001		0.0427693
0.447707		0.91097		0.399767		0.0427693
0.563504		0.615231		0.409957		0.322048
0.163251		0.615231		0.825236		0.322048
0.0538437		0.91422		0.935685		0.0580012
0.0523928		0.91422		0.942842		0.0580012
0.58573		0.843305		0.299978		0.114898
0.606151		0.843305		0.362916		0.114898
0.813347		0.837951		0.134203		0.154437
0.0357234		0.837951		0.953985		0.154437
0.428938		0.954553		0.371342		0.0266801
0.723912		0.954553		0.208616		0.0266801
0.782241		0.605465		0.192715		0.231222
0.417482		0.605465		0.577662		0.231222
0.415526		0.839541		0.572871		0.132771
0.319886		0.839541		0.609025		0.132771
0.189809		0.909001		0.78062		0.046068
0.136826		0.909001		0.824142		0.046068
0.352084		0.821628		0.62855		0.115087
0.331221		0.821628		0.633392		0.115087
0.797972		0.842607		0.151533		0.103919
0.578733		0.842607		0.378151		0.103919
0.615349		0.929013		0.333376		0.03549
0.174204		0.929013		0.812603		0.03549
0.472788		0.735088		0.336646		0.147487
0.411823		0.735088		0.543088		0.147487
0.788453		0.94621		0.182707		0.0431167
0.220393		0.94621		0.755992		0.0431167
0.68626		0.997666		0.296656		0.00016947
0.134025		0.997666		0.856502		0.00016947
0.522873		0.645979		0.451062		0.201474
0.0612688		0.645979		0.928377		0.201474
0.411202		0.975647		0.532758		0.00742545
0.728885		0.975647		0.221106		0.00742545
0.552796		0.719704		0.292238		0.267319
0.47834		0.719704		0.469327		0.267319
0.117014		0.518762		0.864904		0.0580323
0.402307		0.518762		0.521903		0.0580323
0.0113383		0.851539		0.982119		0.0369631
0.29032		0.851539		0.677264		0.0369631
0.527649		0.857938		0.425906		0.0909246
0.420439		0.857938		0.479792		0.0909246
0.18502		0.55338		0.803253		0.368795
0.536771		0.55338		0.33769		0.368795
0.690509		0.869388		0.292044		0.0332406
0.59788		0.869388		0.319007		0.0332406
0.0220252		0.400761		0.969122		0.440753
0.450142		0.400761		0.491034		0.440753
0.0782577		0.764019		0.911176		0.138586
0.46942		0.764019		0.364971		0.138586
0.40654		0.927906		0.566032		0.0347361
0.578685		0.927906		0.387273		0.0347361
0.172439		0.848772		0.802517		0.11231
0.489852		0.848772		0.416287		0.11231
0.0942779		0.754027		0.870643		0.209143
0.217796		0.754027		0.751092		0.209143
0.493529		0.711178		0.443963		0.27209
0.053447		0.711178		0.934004		0.27209
0.562037		0.511197		0.303221		0.460944
0.584532		0.511197		0.351539		0.460944
0.0416996		0.900164		0.933953		0.0179875
0.550032		0.900164		0.362491		0.0179875
0.370801		0.682652		0.624321		0.277409
0.178338		0.682652		0.801917		0.277409
0.373234		0.855602		0.60344		0.130962
0.223236		0.855602		0.711209		0.130962
0.271937		0.435037		0.636611		0.519896
0.649923		0.435037		0.260953		0.519896
0.185452		0.808096		0.77411		0.15918
0.664494		0.808096		0.309699		0.15918
0.836238		0.925869		0.1199		0.0521242
0.728966		0.925869		0.126178		0.0521242
0.367844		0.77719		0.56549		0.131401
0.659025		0.77719		0.315718		0.131401
0.245521		0.767648		0.723896		0.210032
0.292048		0.767648		0.669702		0.210032
0.483768		0.590502		0.431567		0.305357
0.30573		0.590502		0.627933		0.305357
0.265372		0.766511		0.643359		0.224005
0.299872		0.766511		0.669186		0.224005
0.363521		0.734299		0.403731		0.216818
0.393312		0.734299		0.589987		0.216818
0.0520339		0.550319		0.942714		0.10225
0.200841		0.550319		0.750369		0.10225
0.0679154		0.675926		0.922552		0.123692
0.314417		0.675926		0.670162		0.123692
0.310749		0.359431		0.634945		0.562969
0.576701		0.359431		0.382121		0.562969
0.307008		0.399879		0.532339		0.242021
0.404306		0.399879		0.507174		0.242021
0.682561		0.701582		0.172214		0.139773
0.306361		0.701582		0.598714		0.139773
0.55013		0.801709		0.392574		0.187121
0.400991		0.801709		0.495044		0.187121
0.168926		0.910406		0.777686		0.0712611
0.148072		0.910406		0.845428		0.0712611
0.21673		0.588124		0.749328		0.317558
0.25233		0.588124		0.659743		0.317558
0.0677686		0.64386		0.914498		0.123289
0.207805		0.64386		0.715289		0.123289
0.622005		0.593758		0.32007		0.187475
0.160877		0.593758		0.824441		0.187475
0.830177		0.737514		0.160949		0.219919
0.410913		0.737514		0.574721		0.219919
0.664146		0.63641		0.216468		0.348433
0.438335		0.63641		0.251434		0.348433
0.112548		0.92105		0.834959		0.052646
0.0872062		0.92105		0.903324		0.052646
0.178051		0.499891		0.758992		0.452507
0.256198		0.499891		0.711997		0.452507
0.366844				0.610235
0.661346				0.312852
0.17679				0.810581
0.761457				0.225161
0.642851				0.0869498
0.485907				0.415464
0.14045				0.840628
0.620935				0.356235
0.480201				0.431748
0.435868				0.48723
0.191293				0.764351
0.289725				0.689797
0.307724				0.652475
0.554632				0.336024
0.190626				0.794593
0.140976				0.78372
0.0794716				0.876797
0.652471				0.272111
0.448717				0.496786
0.511654				0.341025
0.216529				0.728422
0.460053				0.527167
0.849033				0.0765095
0.0974519				0.894797
0.302244				0.682954
0.291245				0.677252
0.241823				0.731795
0.074566				0.916073
0.09375				0.873315
0.45108				0.48876
0.10478				0.887125
0.559946				0.375056
0.25706				0.714832
0.205135				0.742354
0.410716				0.550593
0.268809				0.51161
0.557975				0.297073
0.369927				0.5788
0.508539				0.280241
0.0410521				0.951689
0.328468				0.521978
0.113305				0.871718
0.308962				0.647698
0.407316				0.530872
0.391406				0.526032
0.249489				0.737284
0.416061				0.515219
0.115345				0.844204
0.147106				0.83629
0.516738				0.416157
0.661341				0.312611
0.534558				0.407261
0.542327				0.407934
0.750068				0.249932
0.432533				0.517262
0.457732				0.394657
0.434377				0.502299
0.520162				0.476948
0.373812				0.490689
0.526875				0.311473
0.658441				0.29186
0.345185				0.624672
0.369259				0.588969
0.418471				0.503725
0.380396				0.32858
0.291499				0.634701
0.502885				0.459333
0.11454				0.876221
0.241755				0.704109
0.562723				0.402106
0.253589				0.719819
0.034283				0.893806
0.331026				0.521562
0.027135				0.956318
0.0683315				0.912686
0.525234				0.265986
0.427468				0.513719
0.378068				0.490084
0.215908				0.712654
0.394659				0.579023
0.212824				0.727625
0.546209				0.436164
0.478566				0.42327
0.275732				0.701386
0.105171				0.86099
0.582924				0.386404
0.456205				0.414742
0.852587				0.136887
0.555564				0.398693
0.570384				0.17403
0.0254636				0.968238
0.658176				0.29456
0.589108				0.356113
0.19387				0.725032
0.313787				0.596206
0.176046				0.756727
0.312191				0.592666
0.543214				0.407413
0.54542				0.27837
0.58536				0.390251
0.457908				0.445744
0.036548				0.959101
0.589246				0.277588
0.139594				0.833559
0.151081				0.819702
0.553271				0.433399
0.553212				0.260587
0.0970679				0.865898
0.699987				0.243768
0.400974				0.376775
0.701235				0.194848
0.612039				0.26728
0.0678245				0.917102
0.246035				0.740294
0.202721				0.766683
0.190914				0.769752
0.0973987				0.896759
0.271401				0.427107
0.340563				0.624941
0.193084				0.755591
0.0545017				0.932284
0.5991				0.319023
0.0313236				0.953941
0.0962714				0.881774
0.386956				0.517351
0.212274				0.638708
0.365273				0.6052
0.207726				0.748678
0.329381				0.634474
0.43888				0.444423
0.346716				0.632015
0.154825				0.77442
0.05294				0.91702
0.217112				0.772606
0.0483121				0.929488
0.060889				0.925492
0.604764				0.368116
0.203839				0.749988
0.183269				0.798733
0.564136				0.264884
0.22472				0.678978
0.52741				0.420705
0.024355				0.96873
0.18668				0.650656
0.106342				0.864611
0.530639				0.306052
0.163203				0.758659
0.099336				0.88339
0.031572				0.966695
0.331599				0.593548
0.50597				0.403675
0.406105				0.413452
0.367077				0.497676
0.310763				0.517791
0.0711735				0.850059
0.130811				0.778245
0.122442				0.857145
0.346764				0.377113
0.202791				0.287372
0.0679238				0.914252
0.466688				0.422252
0.339841				0.546859
0.130809				0.274999
0.61733				0.320946
0.39551				0.589568
0.330452				0.415252
0.199967				0.77969
0.304885				0.59145
0.104596				0.842403
0.500006				0.431006
0.509065				0.345515
0.573351				0.331097
0.0510002				0.905971
0.820964				0.0596864
0.107152				0.83927
0.246165				0.687184
0.327542				0.663725
0.247444				0.732752
0.366609				0.555591
0.320355				0.390529
0.275055				0.696981
0.00805884				0.973855
0.335676				0.575282
0.540499				0.21617
0.343497				0.619692
0.166626				0.802122
0.275903				0.686161
0.137693				0.821241
0.423558				0.494094
0.315298				0.603179
0.229902				0.676901
0.00905639				0.984197
0.308532				0.446778
0.159413				0.721777
0.265502				0.558656
0.425016				0.493764
0.10269				0.871637
0.163165				0.775386
0.551761				0.298815
0.130458				0.756451
0.335882				0.544678
0.700047				0.189991
0.5977				0.356333
0.479978				0.472033
0.0518754				0.934766
0.10712				0.866424
0.532859				0.461665
0.367695				0.470537
0.0203435				0.959309
0.23957				0.583376
0.0927446				0.886962
0.145708				0.805116
0.394722				0.350904
0.164037				0.793997
0.390155				0.317093
0.314372				0.609468
0.715258				0.204426
0.199994				0.551514
0.486527				0.445898
0.288759				0.670002
0.606239				0.356409
0.222727				0.75703
0.421744				0.566207
0.0368458				0.962102
0.470487				0.451049
0.0879175				0.869322
0.315322				0.657641
0.148969				0.73617
0.120078				0.868111
0.189304				0.753235
0.385483				0.24816
0.466617				0.344433
0.0769988				0.900105
0.144538				0.800555
0.299131				0.632504
0.175511				0.792566
0.194027				0.746272
0.0993166				0.873289
0.371142				0.622166
0.0892055				0.796423
0.0561603				0.912633
0.140004				0.7941
0.119535				0.839576
0.0715346				0.910577
0.29671				0.648344
0.265535				0.679616
0.234949				0.731487
0.176956				0.615033
0.492296				0.400018
0.509428				0.433963
0.615395				0.333325
0.287241				0.65955
0.0354939				0.946754
0.293673				0.650411
0.0942776				0.868676
0.124685				0.827557
0.245472				0.50902
0.0811184				0.842128
0.208022				0.743984
0.0668532				0.910858
0.353778				0.61545
0.172145				0.777409
0.450037				0.350036
0.106155				0.856166
0.22369				0.77631
0.120312				0.83098
0.380971				0.495205
0.050931				0.9334
0.510968				0.335177
0.26722				0.603447
0.644273				0.326874
0.151447				0.819702
0.042847				0.950008
0.146612				0.818902
0.428597				0.410696
0.109813				0.872851
0.175686				0.783772
0.082617				0.845121
0.488775				0.484319
0.0671085				0.923941
0.221221				0.575169
0.0367659				0.917286
0.0721207				0.886451
0.171915				0.76475
0.0699445				0.898261
0.0571606				0.937796
0.444461				0.555539
0.515517				0.328209
0.294098				0.411786
0.516102				0.451646
0.120658				0.827015
0.150685				0.753451
0.658656				0.341344
0.0524779				0.883991
0.123446				0.56794
0.347125				0.402849
0.564105				0.410268
0.0327834				0.91121
0.413821				0.379332
0.300018				0.633334
0.270291				0.66792
0.185192				0.703742
0.169003				0.732362
0.333283				0.405851
0.422167				0.444525
0.05353				0.773542
0.218366				0.701187
0.133892				0.715423
0.57133				0.142876
0.491219				0.368375
0.163615				0.654598
0.189134				0.783829
0.0458096				0.931282
0.216197				0.702749
0.107568				0.817162
0.342116				0.578937
0.0279805				0.923053
0.239979				0.600042
0.0336224				0.949574
0.0374913				0.958342
0.0714109				0.833369
0.553807				0.261554
0.555631				0.444369

## Sheet: Fig 3c
	In Fig 3c there are the first 8 lanes of each gel in the following order
	IgG
	IgM IgA
	Kappa
	Lambda

## Sheet: Fig 4a
	Blood			Tumor				Blood			Tumor
IgG1	4		IgG1	3			Kappa	12		Kappa	8
IgG2	2		IgG2	5			Lambda	12		Lambda	15
IgG3	1		IgG3	0
IgG4	3		IgG4	0
IgM	12		IgM	18
IgA1	0		IgA1	0
IgA2	0		IgA2	0
NA	0		NA	0

[truncated: 11 more sheets: Fig 5g, Fig 5h, Fig 6a, Fig 6d, Fig 6e, Fig 6f, Fig 6g, Fig 7b, Fig 8a, Fig 8b, Fig 8c]
